# Supplementary material for: A Global Analysis of Photoreceptor-Mediated Transcriptional Changes Reveals the Intricate Relationship Between Central Metabolism and DNA Repair in the Filamentous Fungus Trichoderma atroviride
Source: Front Microbiol. 2021 Sep 8;12:724676. doi: 10.3389/fmicb.2021.724676 (PMC8456097; doi:10.3389/fmicb.2021.724676)
Supplement: Supplementary file 9 [file Data_Sheet_1.zip]

Archive with 10 entries (10 files):
- Table 1.XLSX
- Table 10.XLSX
- Table 2.XLSX
- Table 3.XLSX
- Table 4.XLSX
- Table 5.XLSX
- Table 6.XLSX
- Table 7.XLSX
- Table 8.XLSX
- Table 9.XLSX
