# Supplementary material for: A Global Analysis of Photoreceptor-Mediated Transcriptional Changes Reveals the Intricate Relationship Between Central Metabolism and DNA Repair in the Filamentous Fungus Trichoderma atroviride
Source: Front Microbiol. 2021 Sep 8;12:724676. doi: 10.3389/fmicb.2021.724676 (PMC8456097; doi:10.3389/fmicb.2021.724676)
Supplement: Supplementary file 9 [file Data_Sheet_1.zip › Table 1.XLSX]

## Sheet: Hoja1
Set of primers used to generate the construction for the env1 gene replacement
primer	seq	Tm ºC	region
Penv1-F	GACCTAGCAGCCAGTCAAGG	56	PRIMER FORWARD FLANK 1
PQenv1-R	CTGTGGCCGTTTTCGTCTCGTGATCGACGTTAACTGATATTGAAGGAGCA	57	Primer chimera reverse to the promoting region
TQenv1-F	CCCAGCACTCGTCCGAGGGCAAAGGAATAGTCGCCAACTACAAGAGAAACGG	56	Primer chimera direct to the terminator region
Tenv1-R	CCAGGGCAGTCGACGAGC	56	PRIMER REVERSE FLANK 2
N5env1-F	CAACATGTTGCCATTGCTTCAGC	56	Nest Foward
N3env1-R	CGGATGGATCTTGGACTGGTAG	56	Nest Revers
