# Supplementary material for: A Global Analysis of Photoreceptor-Mediated Transcriptional Changes Reveals the Intricate Relationship Between Central Metabolism and DNA Repair in the Filamentous Fungus Trichoderma atroviride
Source: Front Microbiol. 2021 Sep 8;12:724676. doi: 10.3389/fmicb.2021.724676 (PMC8456097; doi:10.3389/fmicb.2021.724676)
Supplement: Supplementary file 9 [file Data_Sheet_1.zip › Table 2.XLSX]

## Sheet: Hoja1
List of genes responding to blue light in the WT					List of genes responding to blue light in the WT
Number	ID	Description	WT light vs WT dark (logFC)		Number	ID	Description	WT light vs WT dark (logFC)
1	206334	duf1295 domain-containing protein	14.416		1	85568	integral membrane	-1.34616
2	131348	hypothetical protein TRIATDRAFT_131348 [Trichoderma atroviride IMI 206040]	4.08253		2	301399	short-chain dehydrogenase reductase sdr (bld-2)	-1.68347
3	150699	Envoy (env-1)	5.85679		3	162247	calpain family cysteine protease	-1.12199
4	155669	cell division control protein	3.02212		4	140398	choline-sulfatase	-1.11145
5	301320	ferrochelatase	2.73162		5	31864	glycoside hydrolase family 31	-1.0818
6	153516	cyclopropane-fatty-acyl-phospholipid synthase	4.64092		6	87055	fungal transcriptional regulatory protein	-1.77188
7	300570	glucose repressible protein grg1 (blu-1)	7.76407		7	298910	terpenoid synthase	-1.04131
8	42455	oxidoreductase-like protein	4.2754		8	223009	alanine-glyoxylate aminotransferase AGT2	-2.43502
9	298329	fad binding domain-containing protein	5.33048		9	88456	cyclohexanone monooxygenase	-1.06101
10	297511	c6 zinc finger domain-containing protein	2.14241		10	153853	mfs monocarboxylate transporter	-2.21783
11	131177	glycoside hydrolase family 15 protein	3.67544		11	36860	fad monooxygenase	-1.30246
12	131340	frequency clock protein	2.25125		12	317495	lipase 3 precursor	-1.44333
13	160158	geranylgeranyl diphosphate synthase	2.55663		13	45374	major facilitator superfamily transporter	-1.27896
14	297389	hypothetical protein TRIATDRAFT_297389 [Trichoderma atroviride IMI 206040]	3.17291		14	184804	terpenoid synthase	-6.26005
15	26345	base excision dna repair protein	2.87733		15	301901	stf2-like protein	-1.19677
16	201457	mfs toxin efflux pump	2.90817		16	314204	hypothetical protein TRIATDRAFT_314204 [Trichoderma atroviride IMI 206040]	-1.00099
17	301235	mitogen-activated protein kinase	1.42135		17	179280	hypothetical protein TRIATDRAFT_179280, partial [Trichoderma atroviride IMI 206040]	-2.60758
18	302581	hypothetical protein TRIATDRAFT_302581 [Trichoderma atroviride IMI 206040]	2.72632		18	80087	hypothetical protein TRIATDRAFT_80087 [Trichoderma atroviride IMI 206040]	-2.18749
19	319089	cp2 transcription factor	1.70092		19	48461	hypothetical protein TRIATDRAFT_48461 [Trichoderma atroviride IMI 206040]	-1.66105
20	302688	multidrug resistance protein fnx1	1.73047		20	149070	hypothetical protein TRIATDRAFT_149070 [Trichoderma atroviride IMI 206040]	-1.88092
21	281337	flavin-containing amine	3.04527		21	309446	fungal specific transcription factor domain-containing protein	-1.75052
22	138208	protein	3.16114		22	139683	hypothetical protein TRIATDRAFT_139683 [Trichoderma atroviride IMI 206040]	-1.44631
23	211121	hypothetical protein TRIATDRAFT_211121 [Trichoderma atroviride IMI 206040]	1.14499		23	33428	translocation protein sec62	-10.3229
24	302457	deoxyribodipyrimidine photo-lyase (phr-1)	1.32618		24	284272	mfs general substrate transporter	-1.30545
25	38632	sis domain-containing protein	1.46752		25	87481	hypothetical protein TRIATDRAFT_87481 [Trichoderma atroviride IMI 206040]	-1.31173
26	35737	sarcosine oxidase	3.46148		26	45973	polyketide synthase	-1.84824
27	302580	benzoate 4-monooxygenase cytochrome p450	1.5922		27	303019	hypothetical protein TRIATDRAFT_303019 [Trichoderma atroviride IMI 206040]	-1.04422
28	147790	4-nitrophenylphosphatase	1.24583		28	241425	hypothetical protein TRIATDRAFT_241425 [Trichoderma atroviride IMI 206040]	-1.32735
29	228383	fad binding domain protein	2.52363		29	45548	aromatic amino acid aminotransferase	-1.45062
30	165197	finger protein azf1	2.10323		30	298439	hypothetical protein TRIATDRAFT_298439 [Trichoderma atroviride IMI 206040]	-1.20621
31	321166	hmg box protein	2.20826		31	256069	hypothetical protein TRIATDRAFT_256069 [Trichoderma atroviride IMI 206040]	-1.30028
32	305868	ankyrin repeat protein	3.91529		32	81139	alcohol oxidase	-1.3965
33	139793	phosphate metabolism protein	1.38601		33	29031	carboxylic acid transport protein	-1.5102
34	297699	cfem domain containing protein	1.53304		34	289105	feruloyl esterase b	-1.47332
35	297050	exo-alpha-sialidase neuraminidase	1.82501		35	81174	cytochrome c oxidase-assembly factor cox23	-1.63517
36	93152	hypothetical protein TRIATDRAFT_93152 [Trichoderma atroviride IMI 206040]	4.85806		36	43329	d-amino acid	-1.25115
37	86846	dna photolyase (cry-1)	1.84362		37	289607	short-chain dehydrogenase	-1.26435
38	40945	hypothetical protein TRIATDRAFT_40945 [Trichoderma atroviride IMI 206040]	2.33627		38	321783	hypothetical protein TRIATDRAFT_321783 [Trichoderma atroviride IMI 206040]	-1.04601
39	265387	cyclohexanone monooxygenase	5.90136
40	239723	cytochrome p450 family	1.1937
41	132980	hypothetical protein TRIATDRAFT_132980 [Trichoderma atroviride IMI 206040]	1.53239
42	44933	fungal specific transcription factor	2.19901
43	299325	integral membrane protein	1.0113
44	151996	stress response protein	1.51221
45	218054	rna exonuclease 4	1.16405
46	41061	hypothetical protein TRIATDRAFT_41061 [Trichoderma atroviride IMI 206040]	1.88809
47	296936	hypothetical protein TRIATDRAFT_296936 [Trichoderma atroviride IMI 206040]	1.37747
48	299945	hypothetical protein TRIATDRAFT_299945 [Trichoderma atroviride IMI 206040]	1.88133
49	163153	zinc finger-like protein	2.44525
50	291965	hypothetical protein TRIATDRAFT_291965 [Trichoderma atroviride IMI 206040]	1.48575
51	292296	candidapepsin-3 precursor	2.07836
52	302610	hypothetical protein TRIATDRAFT_302610 [Trichoderma atroviride IMI 206040]	1.00295
53	92394	mfs sugar	1.01308
54	187167	hypothetical protein TRIATDRAFT_187167 [Trichoderma atroviride IMI 206040]	2.02858
55	40119	aldo-keto reductase puatative	1.56102
56	34379	phospholipase d p1	1.41531
57	297127	hypothetical protein TRIATDRAFT_297127, partial [Trichoderma atroviride IMI 206040]	2.33998
58	129780	mfs quinate	1.17664
59	40111	autophagy protein	1.03032
60	259794	hypothetical protein TRIATDRAFT_302463 [Trichoderma atroviride IMI 206040]	1.18955
61	301968	hypothetical protein TRIATDRAFT_301968 [Trichoderma atroviride IMI 206040]	1.08968
62	260301	plasma membrane proteolipid 3	1.05787
63	83501	fk506 suppressor	1.22125
64	31436	ankyrin repeat protein	1.49192
65	286297	set domain-containing protein 5	1.01246
66	87968	c2h2 finger domain	1.28948
67	301430	hypothetical protein TRIATDRAFT_301430 [Trichoderma atroviride IMI 206040]	1.13576
68	15273	hypothetical protein TRIATDRAFT_15273, partial [Trichoderma atroviride IMI 206040]	2.13039
69	94244	glycine-rich cell wall structural protein 1	1.04419
70	94131	bahd acyltransferase dcr-like	1.02099
71	160157	hypothetical protein TRIATDRAFT_160157 [Trichoderma atroviride IMI 206040]	1.30761
72	236801	hypothetical protein TRIATDRAFT_236801	1.09573
73	297658	hypothetical protein TRIATDRAFT_297658 [Trichoderma atroviride IMI 206040]	1.84208
74	254981	hypothetical protein TRIATDRAFT_254981 [Trichoderma atroviride IMI 206040]	1.84209
75	285589	cryptochrome dash (cry-dash)	2.08218
76	129185	cytochrome p450	1.01044
77	302687	hypothetical protein TRIATDRAFT_260019 [Trichoderma atroviride IMI 206040]	2.44942
78	300746	hypothetical protein TRIATDRAFT_300746 [Trichoderma atroviride IMI 206040]	1.17368
79	265811	dna-binding protein	3.48473
80	283564	mip transporter	1.03199
81	51561	hypothetical protein TRIATDRAFT_51561 [Trichoderma atroviride IMI 206040]	1.22059
82	41299	fungal transcriptional regulatory protein	1.17491
83	246360	cnd01770-like protein	1.42524
84	251069	hypothetical protein TRIATDRAFT_251069 [Trichoderma atroviride IMI 206040]	1.67032
85	81367	glycosyltransferase family 32 protein	1.31145
86	302686	zinc knuckle	1.46438
87	302647	hypothetical protein TRIATDRAFT_302647 [Trichoderma atroviride IMI 206040]	1.22826
88	92285	hypothetical protein TRIATDRAFT_92285 [Trichoderma atroviride IMI 206040]	1.07424
89	54811	aspergillopepsin-2	1.53991
90	25029	hypothetical protein TRIATDRAFT_25029, partial [Trichoderma atroviride IMI 206040]	1.0826
91	294001	family protein	1.12636
92	53914	mfs general substrate transporter	1.73266
93	255118	hypothetical protein TRIATDRAFT_255118 [Trichoderma atroviride IMI 206040]	1.48403
94	270940	hypothetical protein TRIATDRAFT_270940 [Trichoderma atroviride IMI 206040]	2.27431
95	297987	hypothetical protein TRIATDRAFT_255312 [Trichoderma atroviride IMI 206040]	6.01228
96	284689	ammecr1 family protein	7.442
97	53322	hypothetical protein TRIATDRAFT_53322 [Trichoderma atroviride IMI 206040]	1.69748
