# Supplementary material for: A Global Analysis of Photoreceptor-Mediated Transcriptional Changes Reveals the Intricate Relationship Between Central Metabolism and DNA Repair in the Filamentous Fungus Trichoderma atroviride
Source: Front Microbiol. 2021 Sep 8;12:724676. doi: 10.3389/fmicb.2021.724676 (PMC8456097; doi:10.3389/fmicb.2021.724676)
Supplement: Supplementary file 9 [file Data_Sheet_1.zip › Table 3.XLSX]

## Sheet: Hoja1
List of genes responding to blue light in the ∆blr-1 (Upregulated)					List of genes responding to blue light in the ∆blr-1 (Downregulated)
Number	ID	Description	∆blr-1 light vs ∆blr-1 dark (logFC)		Number	ID	Description	∆blr-1 light vs ∆blr-1 dark (logFC)
1	246325	ankyrin repeat and sam domain containing protein 6	1.13401		1	300064	alcohol dehydrogenase i	-1.17675
2	301968	hypothetical protein TRIATDRAFT_301968 [Trichoderma atroviride IMI 206040]	1.56322		2	300292	gpr1 family protein	-1.26374
3	206189	mitochondrial chaperone bcs1	1.33056		3	242992	f-box domain-containing protein	-2.70906
4	291965	hypothetical protein TRIATDRAFT_291965 [Trichoderma atroviride IMI 206040]	1.222		4	301901	stf2-like protein	-1.08179
5	31436	ankyrin repeat protein	2.09858		5	139683	hypothetical protein TRIATDRAFT_139683 [Trichoderma atroviride IMI 206040]	-1.61496
6	89388	hypothetical protein TRIATDRAFT_89388 [Trichoderma atroviride IMI 206040]	2.4945		6	81139	alcohol oxidase	-1.74111
7	288145	hypothetical protein TRIATDRAFT_288145 [Trichoderma atroviride IMI 206040]	1.3798		7	257822	glutaryl- dehydrogenase	-6.56921
8	314457	c2h2 type zinc finger domain-containing protein	1.013
9	28950	berberine family protein	1.3607
10	322924	hypothetical protein TRIATDRAFT_322924 [Trichoderma atroviride IMI 206040]	1.12943
11	301270	hypothetical protein TRIATDRAFT_301270 [Trichoderma atroviride IMI 206040]	1.64871
12	33350	related to lipoxygenase 1	1.21672
13	322621	ankyrin repeat protein	1.08025
14	53291	hypothetical protein TRIATDRAFT_53291 [Trichoderma atroviride IMI 206040]	1.00212
15	255645	transcription factor pcc1	6.47741
16	93713	pfs nacht and ankyrin-domain-containing protein	1.05553
17	211836	snf2 family domain-containing protein	1.07736
18	256835	hypothetical protein TRIATDRAFT_256835 [Trichoderma atroviride IMI 206040]	4.37817
19	256544	hypothetical protein TRIATDRAFT_256544 [Trichoderma atroviride IMI 206040]	7.66764
20	207541	katanin p60 atpase-containing subunit	1.72001
