# Supplementary material for: A Global Analysis of Photoreceptor-Mediated Transcriptional Changes Reveals the Intricate Relationship Between Central Metabolism and DNA Repair in the Filamentous Fungus Trichoderma atroviride
Source: Front Microbiol. 2021 Sep 8;12:724676. doi: 10.3389/fmicb.2021.724676 (PMC8456097; doi:10.3389/fmicb.2021.724676)
Supplement: Supplementary file 9 [file Data_Sheet_1.zip › Table 4.XLSX]

## Sheet: Hoja1
List of genes responding to blue light in the ∆cry-1 (Upregulated)					List of genes responding to blue light in ∆cry-1 (Downregulated)
Number	ID	Description	∆cry-1 light vs ∆cry-1 dark (logFC)		Number	ID	Description	∆cry-1 light vs ∆cry-1 dark (logFC)
1	206334	duf1295 domain-containing protein	14.5379		1	162247	calpain family cysteine protease	-1.20828
2	150699	Envoy (env-1)	5.58385		2	85568	integral membrane	-1.09493
3	131348	hypothetical protein TRIATDRAFT_131348 [Trichoderma atroviride IMI 206040]	3.84235		3	298259	phenol 2-monooxygenase	-1.01478
4	155669	cell division control protein	3.15531		4	301399	short-chain dehydrogenase reductase sdr	-1.28949
5	153516	cyclopropane-fatty-acyl-phospholipid synthase	4.66259		5	300064	alcohol dehydrogenase i	-1.04343
6	301320	ferrochelatase	2.81008		6	87055	fungal transcriptional regulatory protein	-1.37924
7	42455	oxidoreductase-like protein	3.94298		7	260298	protein	-1.10054
8	297511	c6 zinc finger domain-containing protein	2.35472		8	36860	fad monooxygenase	-1.16755
9	131177	glycoside hydrolase family 15 protein	3.67817		9	223009	alanine-glyoxylate aminotransferase AGT2	-1.85441
10	300570	glucose repressible protein grg1 (blu-1)	7.12848		10	153853	mfs monocarboxylate transporter	-1.65804
11	298329	fad binding domain-containing protein	5.43879		11	139683	hypothetical protein TRIATDRAFT_139683 [Trichoderma atroviride IMI 206040]	-1.92585
12	26345	base excision dna repair protein	3.03865		12	303019	hypothetical protein TRIATDRAFT_303019 [Trichoderma atroviride IMI 206040]	-1.48686
13	297389	hypothetical protein TRIATDRAFT_297389 [Trichoderma atroviride IMI 206040]	3.44075		13	314204	hypothetical protein TRIATDRAFT_314204 [Trichoderma atroviride IMI 206040]	-1.05018
14	131340	frequency clock protein	2.21468		14	45374	major facilitator superfamily transporter	-1.06208
15	201457	mfs toxin efflux pump	2.69177		15	317495	lipase 3 precursor	-1.28497
16	160158	geranylgeranyl diphosphate synthase	2.42625		16	179280	hypothetical protein TRIATDRAFT_179280, partial [Trichoderma atroviride IMI 206040]	-2.36796
17	301235	mitogen-activated protein kinase	1.42345		17	302964	family protein	-1.02061
18	281337	flavin-containing amine	3.1604		18	80087	hypothetical protein TRIATDRAFT_80087 [Trichoderma atroviride IMI 206040]	-1.99725
19	302688	multidrug resistance protein fnx1	1.75012		19	48253	cyp51a	-1.33599
20	302581	hypothetical protein TRIATDRAFT_302581 [Trichoderma atroviride IMI 206040]	2.82191		20	33428	translocation protein sec62	-9.85708
21	302580	benzoate 4-monooxygenase cytochrome p450	1.89729		21	298439	hypothetical protein TRIATDRAFT_298439 [Trichoderma atroviride IMI 206040]	-1.1957
22	319089	cp2 transcription factor	1.47074		22	184804	terpenoid synthase	-2.09018
23	305868	ankyrin repeat protein	5.14155		23	309446	fungal specific transcription factor domain-containing protein	-1.21905
24	297699	cfem domain containing protein	1.81864		24	293449	hexaprenyldihydroxybenzoate methyltransferase	-2.05498
25	211121	hypothetical protein TRIATDRAFT_211121 [Trichoderma atroviride IMI 206040]	1.17411
26	321166	hmg box protein	2.17418
27	147790	4-nitrophenylphosphatase	1.33169
28	38632	sis domain-containing protein	1.3175
29	302457	deoxyribodipyrimidine photo-lyase (phr-1)	1.32826
30	93152	hypothetical protein TRIATDRAFT_93152 [Trichoderma atroviride IMI 206040]	4.09303
31	139793	phosphate metabolism protein	1.37615
32	138208	protein	2.79875
33	40945	hypothetical protein TRIATDRAFT_40945 [Trichoderma atroviride IMI 206040]	2.20532
34	228383	fad binding domain protein	1.78976
35	299325	integral membrane protein	1.15697
36	165197	finger protein azf1	1.92005
37	35737	sarcosine oxidase	2.86377
38	132980	hypothetical protein TRIATDRAFT_132980 [Trichoderma atroviride IMI 206040]	1.74217
39	239723	cytochrome p450 family	1.3438
40	44933	fungal specific transcription factor	2.48048
41	218054	rna exonuclease 4	1.28651
42	31692	camp phosphodiesterase class-ii	1.21355
43	134934	flavin-binding monooxygenase-like family protein	1.01148
44	292296	candidapepsin-3 precursor	2.30249
45	297050	exo-alpha-sialidase neuraminidase	1.5259
46	163153	zinc finger-like protein	2.71861
47	151996	stress response protein	1.38516
48	40119	aldo-keto reductase puatative	1.79971
49	41061	hypothetical protein TRIATDRAFT_41061 [Trichoderma atroviride IMI 206040]	1.65686
50	301968	hypothetical protein TRIATDRAFT_301968 [Trichoderma atroviride IMI 206040]	1.87614
51	299945	hypothetical protein TRIATDRAFT_299945 [Trichoderma atroviride IMI 206040]	1.67581
52	296936	hypothetical protein TRIATDRAFT_296936 [Trichoderma atroviride IMI 206040]	1.1949
53	291965	hypothetical protein TRIATDRAFT_291965 [Trichoderma atroviride IMI 206040]	1.31468
54	310560	c2h2 type zinc finger domain containing protein	1.01545
55	187167	hypothetical protein TRIATDRAFT_187167 [Trichoderma atroviride IMI 206040]	2.0574
56	297127	hypothetical protein TRIATDRAFT_297127, partial [Trichoderma atroviride IMI 206040]	2.38351
57	301468	shwachman-bodian-diamond syndrome protein	1.05859
58	31436	ankyrin repeat protein	2.30637
59	282746	peptidase caspase catalytic subunit p20	1.0997
60	160157	hypothetical protein TRIATDRAFT_160157 [Trichoderma atroviride IMI 206040]	1.97205
61	259794	hypothetical protein TRIATDRAFT_302463 [Trichoderma atroviride IMI 206040]	1.13109
62	94244	glycine-rich cell wall structural protein 1	1.32308
63	141071	hypothetical protein TRIATDRAFT_141071 [Trichoderma atroviride IMI 206040]	1.32772
64	236801	hypothetical protein TRIATDRAFT_236801	1.35888
65	285589	cryptochrome dash (cry-dash)	2.56023
66	33514	protein bli-3	1.03826
67	265387	cyclohexanone monooxygenase	3.27618
68	94131	bahd acyltransferase dcr-like	1.26295
69	15273	hypothetical protein TRIATDRAFT_15273, partial [Trichoderma atroviride IMI 206040]	2.63344
70	28683	heme oxygenase	1.07457
71	91546	hypothetical protein TRIATDRAFT_91546 [Trichoderma atroviride IMI 206040]	1.07868
72	25029	hypothetical protein TRIATDRAFT_25029, partial [Trichoderma atroviride IMI 206040]	1.75315
73	28950	berberine family protein	1.52933
74	33350	related to lipoxygenase 1	1.65025
75	152123	nad dependent epimerase dehydratase	1.16469
76	152359	hypothetical protein TRIATDRAFT_152359 [Trichoderma atroviride IMI 206040]	1.0159
77	301430	hypothetical protein TRIATDRAFT_301430 [Trichoderma atroviride IMI 206040]	1.03015
78	29913	set and mynd domain-containing protein 3	1.00742
79	41299	fungal transcriptional regulatory protein	1.33043
80	173171	transcription factor cys6	1.0522
81	301272	protein	1.09444
82	297658	hypothetical protein TRIATDRAFT_297658 [Trichoderma atroviride IMI 206040]	1.34102
83	254981	hypothetical protein TRIATDRAFT_254981 [Trichoderma atroviride IMI 206040]	1.341
84	40423	gpcr -type	1.06898
85	294485	rhs repeat protein	1.95409
86	83867	oxaloacetate hydrolase class protein	1.42477
87	265811	dna-binding protein	3.35557
88	86392	hypothetical protein TRIATDRAFT_86392 [Trichoderma atroviride IMI 206040]	1.27328
89	207541	katanin p60 atpase-containing subunit	1.7417
90	253926	platelet-activating factor acetylhydrolase	1.29857
91	53493	signal peptide-containing protein	1.26421
92	168126	het-domain-containing protein	1.00384
93	255645	transcription factor pcc1	5.38706
94	302325	hypothetical protein TRIATDRAFT_302325 [Trichoderma atroviride IMI 206040]	1.20205
95	246360	cnd01770-like protein	1.33704
96	284689	ammecr1 family protein	7.02887
97	222114	gpi transamidase component gaa1	6.81922
98	89388	hypothetical protein TRIATDRAFT_89388 [Trichoderma atroviride IMI 206040]	1.34211
99	189857	pyoverdine dityrosine biosynthesis	1.08864
