# Supplementary material for: A Global Analysis of Photoreceptor-Mediated Transcriptional Changes Reveals the Intricate Relationship Between Central Metabolism and DNA Repair in the Filamentous Fungus Trichoderma atroviride
Source: Front Microbiol. 2021 Sep 8;12:724676. doi: 10.3389/fmicb.2021.724676 (PMC8456097; doi:10.3389/fmicb.2021.724676)
Supplement: Supplementary file 9 [file Data_Sheet_1.zip › Table 5.XLSX]

## Sheet: Hoja1
List of genes responding to blue light in the ∆cry-DASH mutant (Upregulated)					List of genes responding to blue light in ∆cry-DASH mutant (Downregulated)
Number	ID	Description	∆cry-DASH light vs ∆cry-DASH dark (logFC)		Number	ID	Description	∆cry-DASH light vs ∆cry-DASH dark (logFC)
1	206334	duf1295 domain-containing protein	14.6896		1	162247	calpain family cysteine protease	-1.21108
2	131348	hypothetical protein TRIATDRAFT_131348 [Trichoderma atroviride IMI 206040]	3.92742		2	301399	short-chain dehydrogenase reductase sdr (bld-2)	-1.26915
3	150699	Envoy (env-1)	5.3128		3	87055	fungal transcriptional regulatory protein	-1.41267
4	301320	ferrochelatase	2.82822		4	223009	alanine-glyoxylate aminotransferase AGT2	-1.79077
5	155669	cell division control protein	2.87924		5	36860	fad monooxygenase	-1.13252
6	153516	cyclopropane-fatty-acyl-phospholipid synthase	4.32468		6	179280	hypothetical protein TRIATDRAFT_179280, partial [Trichoderma atroviride IMI 206040]	-2.86481
7	42455	oxidoreductase-like protein	3.86627		7	153853	mfs monocarboxylate transporter	-1.78965
8	131177	glycoside hydrolase family 15 protein	3.88481		8	303019	hypothetical protein TRIATDRAFT_303019[Trichoderma atroviride IMI 206040]	-1.20701
9	297511	c6 zinc finger domain-containing protein	2.33164		9	131293	na k atpase alpha 1	-1.40286
10	300570	glucose repressible protein grg1 (blu-1)	6.70888		10	28652	fad binding domain-containing protein	-1.76773
11	298329	fad binding domain-containing protein	5.08069		11	184804	terpenoid synthase	-2.65971
12	26345	base excision dna repair protein	3.14494		12	88424	pyoverdine dityrosine biosynthesis	-1.41534
13	131340	frequency clock protein	2.29536
14	297389	hypothetical protein TRIATDRAFT_297389 [Trichoderma atroviride IMI 206040]	3.25593
15	201457	mfs toxin efflux pump	2.80785
16	160158	geranylgeranyl diphosphate synthase	2.33261
17	302581	hypothetical protein TRIATDRAFT_302581 [Trichoderma atroviride IMI 206040]	2.85202
18	301235	mitogen-activated protein kinase	1.40553
19	302688	multidrug resistance protein fnx1	1.74967
20	281337	flavin-containing amine	2.99355
21	319089	cp2 transcription factor	1.62398
22	302580	benzoate 4-monooxygenase cytochrome p450	1.87671
23	297699	cfem domain containing protein	1.75339
24	147790	4-nitrophenylphosphatase	1.31558
25	321166	hmg box protein	2.31029
26	228383	fad binding domain protein	2.38401
27	302457	deoxyribodipyrimidine photo-lyase (phr-1)	1.33492
28	211121	hypothetical protein TRIATDRAFT_211121 [Trichoderma atroviride IMI 206040]	1.12608
29	305868	ankyrin repeat protein	4.57843
30	139793	phosphate metabolism protein	1.46245
31	35737	sarcosine oxidase	3.10765
32	93152	hypothetical protein TRIATDRAFT_93152 [Trichoderma atroviride IMI 206040]	4.61652
33	138208	protein	2.69529
34	165197	finger protein azf1	1.90618
35	299325	integral membrane protein	1.25726
36	132980	hypothetical protein TRIATDRAFT_132980 [Trichoderma atroviride IMI 206040]	1.9466
37	38632	sis domain-containing protein	1.22574
38	297050	exo-alpha-sialidase neuraminidase	1.71775
39	151996	stress response protein	1.74433
40	239723	cytochrome p450 family	1.25992
41	40945	hypothetical protein TRIATDRAFT_40945 [Trichoderma atroviride IMI 206040]	2.01339
42	292296	candidapepsin-3 precursor	2.34019
43	218054	rna exonuclease 4	1.22715
44	86846	dna photolyase (cry-1)	1.52864
45	44933	fungal specific transcription factor	2.21486
46	41061	hypothetical protein TRIATDRAFT_41061 [Trichoderma atroviride IMI 206040]	1.85757
47	187167	hypothetical protein TRIATDRAFT_187167 [Trichoderma atroviride IMI 206040]	2.67906
48	168905	hypothetical protein TRIATDRAFT_168905, partial [Trichoderma atroviride IMI 206040]	1.03872
49	163153	zinc finger-like protein	2.44092
50	299945	hypothetical protein TRIATDRAFT_299945 [Trichoderma atroviride IMI 206040]	1.69754
51	301968	hypothetical protein TRIATDRAFT_301968 [Trichoderma atroviride IMI 206040]	1.6735
52	31692	camp phosphodiesterase class-ii	1.02531
53	297515	uncharacterized protein loc100274375 precursor	1.09584
54	296936	hypothetical protein TRIATDRAFT_296936 [Trichoderma atroviride IMI 206040]	1.13476
55	40119	aldo-keto reductase puatative	1.54131
56	291965	hypothetical protein TRIATDRAFT_291965 [Trichoderma atroviride IMI 206040]	1.26817
57	259794	hypothetical protein TRIATDRAFT_302463 [Trichoderma atroviride IMI 206040]	1.33067
58	129780	mfs quinate	1.05388
59	15273	hypothetical protein TRIATDRAFT_15273, partial [Trichoderma atroviride IMI 206040]	3.542
60	297127	hypothetical protein TRIATDRAFT_297127, partial [Trichoderma atroviride IMI 206040]	2.03597
61	236801	hypothetical protein TRIATDRAFT_236801	1.44819
62	160157	hypothetical protein TRIATDRAFT_160157 [Trichoderma atroviride IMI 206040]	1.7804
63	265387	cyclohexanone monooxygenase	3.65903
64	301430	hypothetical protein TRIATDRAFT_301430 [Trichoderma atroviride IMI 206040]	1.50501
65	141071	hypothetical protein TRIATDRAFT_141071 [Trichoderma atroviride IMI 206040]	1.18032
66	31436	ankyrin repeat protein	1.55716
67	189857	pyoverdine dityrosine biosynthesis	1.77568
68	49023	hypothetical protein TRIATDRAFT_49023 [Trichoderma atroviride IMI 206040]	1.23845
69	301272	protein	1.2183
70	33350	related to lipoxygenase 1	1.33333
71	297658	hypothetical protein TRIATDRAFT_297658 [Trichoderma atroviride IMI 206040]	1.59872
72	254981	hypothetical protein TRIATDRAFT_254981 [Trichoderma atroviride IMI 206040]	1.59869
73	173171	transcription factor cys6	1.14662
74	94244	glycine-rich cell wall structural protein 1	1.0015
75	253926	platelet-activating factor acetylhydrolase	1.67772
76	39568	fructosamine kinase	1.01374
77	25029	hypothetical protein TRIATDRAFT_25029, partial [Trichoderma atroviride IMI 206040]	1.40291
78	283564	mip transporter	1.00468
79	53493	signal peptide-containing protein	1.31716
80	265811	dna-binding protein	3.10699
81	89388	hypothetical protein TRIATDRAFT_89388 [Trichoderma atroviride IMI 206040]	1.63013
82	214762	fad fmn-containing isoamyl alcohol oxidase	1.11754
83	260232	actin polymerization protein	1.36964
84	246360	cnd01770-like protein	1.39225
85	294485	rhs repeat protein	1.7447
