# Supplementary material for: A Global Analysis of Photoreceptor-Mediated Transcriptional Changes Reveals the Intricate Relationship Between Central Metabolism and DNA Repair in the Filamentous Fungus Trichoderma atroviride
Source: Front Microbiol. 2021 Sep 8;12:724676. doi: 10.3389/fmicb.2021.724676 (PMC8456097; doi:10.3389/fmicb.2021.724676)
Supplement: Supplementary file 9 [file Data_Sheet_1.zip › Table 6.XLSX]

## Sheet: Hoja1
List of genes responding to blue light in the ∆env-1 (Upregulated)					List of genes responding to blue light in ∆env-1 (Downregulated)
Number	ID	Description	∆env-1 light vs ∆env-1 dark (logFC)		Number	ID	Description	∆env-1 light vs ∆env-1 dark (logFC)
1	206334	duf1295 domain-containing protein	14.8779		1	162247	calpain family cysteine protease	-1.27343
2	131348	hypothetical protein TRIATDRAFT_131348 [Trichoderma atroviride IMI 206040]	4.16439		2	293449	hexaprenyldihydroxybenzoate methyltransferase	-10.2587
3	153516	cyclopropane-fatty-acyl-phospholipid synthase	4.98987		3	301399	short-chain dehydrogenase reductase sdr (bld-2)	-1.30102
4	301320	ferrochelatase	2.96201		4	53012	mfs dha1 multidrug resistance protein	-5.72636
5	42455	oxidoreductase-like protein	4.24663		5	36860	fad monooxygenase	-1.16061
6	155669	cell division control protein	2.87942		6	153853	mfs monocarboxylate transporter	-2.00492
7	150699	Envoy (env-1)	3.00625		7	94151	hypothetical protein TRIATDRAFT_94151 [Trichoderma atroviride IMI 206040]	-6.92466
8	297511	c6 zinc finger domain-containing protein	2.42416		8	81139	alcohol oxidase	-2.13301
9	131177	glycoside hydrolase family 15 protein	3.9269		9	132655	alpha-ketoglutarate-dependent taurine dioxygenase	-4.66467
10	300570	glucose repressible protein grg1 (blu-1)	7.63051		10	314085	hypothetical protein TRIATDRAFT_314085 [Trichoderma atroviride IMI 206040]	-5.32095
11	26345	base excision dna repair protein	3.12968		11	299535	agmatine deiminase	-5.06365
12	297389	hypothetical protein TRIATDRAFT_297389 [Trichoderma atroviride IMI 206040]	3.62375		12	87055	fungal transcriptional regulatory protein	-1.0441
13	298329	fad binding domain-containing protein	4.98943		13	42133	gpi anchored cell wall protein	-4.15639
14	201457	mfs toxin efflux pump	3.04592		14	271339	hypothetical protein TRIATDRAFT_271339 [Trichoderma atroviride IMI 206040]	-7.23268
15	131340	frequency clock protein	2.29009		15	223009	alanine-glyoxylate aminotransferase AGT2	-1.59802
16	301235	mitogen-activated protein kinase	1.55855		16	258556	histidinol-phosphate aminotransferase	-3.03613
17	302688	multidrug resistance protein fnx1	1.90833		17	84521	hypothetical protein TRIATDRAFT_84521 [Trichoderma atroviride IMI 206040]	-3.72996
18	160158	geranylgeranyl diphosphate synthase	2.32168		18	158984	cell wall glycoprotein	-3.02128
19	281337	flavin-containing amine	3.18933		19	86883	hypothetical protein TRIATDRAFT_86883 [Trichoderma atroviride IMI 206040]	-4.0703
20	302581	hypothetical protein TRIATDRAFT_302581 [Trichoderma atroviride IMI 206040]	2.87052		20	146062	hydrophobin	-4.69826
21	228383	fad binding domain protein	2.62215		21	290350	hypothetical protein TRIATDRAFT_290350 [Trichoderma atroviride IMI 206040]	-2.0142
22	319089	cp2 transcription factor	1.54715		22	323283	conidiospore surface protein	-3.67037
23	147790	4-nitrophenylphosphatase	1.50671		23	217154	conidial pigment polyketide synthase alb1	-3.84017
24	302457	deoxyribodipyrimidine photo-lyase (phr-1)	1.57348		24	39861	ferric-chelate reductase	-4.94968
25	321166	hmg box protein	2.4172		25	258295	hydrophobin	-4.13967
26	302580	benzoate 4-monooxygenase cytochrome p450	1.90747		26	179280	hypothetical protein TRIATDRAFT_179280, partial [Trichoderma atroviride IMI 206040]	-2.39964
27	297699	cfem domain containing protein	1.78719		27	90812	hypothetical protein TRIATDRAFT_90812 [Trichoderma atroviride IMI 206040]	-4.04343
28	211121	hypothetical protein TRIATDRAFT_211121 [Trichoderma atroviride IMI 206040]	1.20415		28	128032	hypothetical protein TRIATDRAFT_128032 [Trichoderma atroviride IMI 206040]	-3.95934
29	305868	ankyrin repeat protein	5.01879		29	225948	major facilitator superfamily transporter	-1.23853
30	40945	hypothetical protein TRIATDRAFT_40945 [Trichoderma atroviride IMI 206040]	2.62758		30	284537	tail fiber protein	-2.68082
31	38632	sis domain-containing protein	1.3262		31	131293	na k atpase alpha 1	-1.13045
32	245230	chromosomal organization and dna repair protein	1.14155		32	228352	aspartic proteinase	-2.88232
33	139793	phosphate metabolism protein	1.50433		33	285336	extracellular lipase	-3.31263
34	35737	sarcosine oxidase	3.47799		34	217165	high affinity nitrate transporter	-3.15515
35	299325	integral membrane protein	1.2714		35	87493	hypothetical protein TRIATDRAFT_87493 [Trichoderma atroviride IMI 206040]	-4.88022
36	302435	cystathionine beta- core	1.28637		36	321974	ankyrin repeat protein	-2.43018
37	132980	hypothetical protein TRIATDRAFT_132980 [Trichoderma atroviride IMI 206040]	1.96838		37	317495	lipase 3 precursor	-1.02279
38	138208	protein	2.81979		38	154816	conidial pigment polyketide synthase alb1	-3.40033
39	134934	flavin-binding monooxygenase-like family protein	1.2399		39	41134	hypothetical protein TRIATDRAFT_41134 [Trichoderma atroviride IMI 206040]	-1.61002
40	218054	rna exonuclease 4	1.44082		40	152345	short-chain dehydrogenase reductase family	-2.21411
41	297050	exo-alpha-sialidase neuraminidase	1.86082		41	217148	multicopper oxidase	-3.50387
42	31692	camp phosphodiesterase class-ii	1.43151		42	293686	gpcr -type	-1.64551
43	151996	stress response protein	1.76892		43	319823	hypothetical protein TRIATDRAFT_319823 [Trichoderma atroviride IMI 206040]	-3.99749
44	292296	candidapepsin-3 precursor	2.62708		44	280825	hsp70 protein	-2.5897
45	89308	salicylate hydroxylase	1.14844		45	299543	hydrophobin	-2.85527
46	165197	finger protein azf1	1.71294		46	272295	hypothetical protein TRIATDRAFT_272295 [Trichoderma atroviride IMI 206040]	-4.31784
47	86846	dna photolyase (cry-1)	1.68005		47	295449	catalase 1	-1.91227
48	44933	fungal specific transcription factor	2.52913		48	90157	hypothetical protein TRIATDRAFT_90157 [Trichoderma atroviride IMI 206040]	-3.32099
49	168905	hypothetical protein TRIATDRAFT_168905, partial [Trichoderma atroviride IMI 206040]	1.12453		49	255992	hypothetical protein TRIATDRAFT_255992 [Trichoderma atroviride IMI 206040]	-4.06494
50	239723	cytochrome p450 family	1.20908		50	33428	translocation protein sec62	-8.65866
51	93152	hypothetical protein TRIATDRAFT_93152 [Trichoderma atroviride IMI 206040]	3.16278		51	291159	nitrate reductase	-3.03245
52	296936	hypothetical protein TRIATDRAFT_296936 [Trichoderma atroviride IMI 206040]	1.55251		52	214438	2og-fe oxygenase family	-2.70627
53	157714	replication factor c subunit 4	1.00914		53	33092	polyketide synthase	-2.88596
54	92394	mfs sugar	1.23967		54	210341	fad binding domain-containing protein	-2.56417
55	40119	aldo-keto reductase puatative	1.80959		55	237745	mmc protein	-4.61663
56	41061	hypothetical protein TRIATDRAFT_41061 [Trichoderma atroviride IMI 206040]	1.77321		56	183029	cytochrome p450 6a1	-3.6629
57	187167	hypothetical protein TRIATDRAFT_187167 [Trichoderma atroviride IMI 206040]	2.66338		57	77440	sulfatase domain protein	-2.18452
58	299945	hypothetical protein TRIATDRAFT_299945 [Trichoderma atroviride IMI 206040]	1.66878		58	318307	ankyrin repeat-containing protein	-1.20664
59	163153	zinc finger-like protein	2.22941		59	284689	ammecr1 family protein	-7.37481
60	291965	hypothetical protein TRIATDRAFT_291965 [Trichoderma atroviride IMI 206040]	1.30764		60	293585	hypothetical protein TRIATDRAFT_293585 [Trichoderma atroviride IMI 206040]	-2.13171
61	16905	formamidopyrimidine-dna glycosylase	1.11276		61	247069	l-ascorbate oxidase	-2.11276
62	301968	hypothetical protein TRIATDRAFT_301968 [Trichoderma atroviride IMI 206040]	1.44191		62	289105	feruloyl esterase b	-1.43291
63	83501	fk506 suppressor	1.393		63	211357	polyketide synthase	-2.61858
64	236801	hypothetical protein TRIATDRAFT_236801	1.63731		64	40838	hypothetical protein TRIATDRAFT_40838 [Trichoderma atroviride IMI 206040]	-4.23104
65	301468	shwachman-bodian-diamond syndrome protein	1.03579		65	315217	argininosuccinate lyase	-2.93585
66	297127	hypothetical protein TRIATDRAFT_297127, partial [Trichoderma atroviride IMI 206040]	2.17864
67	259794	hypothetical protein TRIATDRAFT_302463 [Trichoderma atroviride IMI 206040]	1.23713
68	173171	transcription factor cys6	1.65418
69	32123	mismatched base pair and cruciform dna recognition	1.00744
70	49937	fungal transcriptional regulatory protein	1.33098
71	34379	phospholipase d p1	1.15806
72	33514	protein bli-3	1.10822
73	94244	glycine-rich cell wall structural protein 1	1.23859
74	160157	hypothetical protein TRIATDRAFT_160157 [Trichoderma atroviride IMI 206040]	1.74927
75	283564	mip transporter	1.3951
76	260301	plasma membrane proteolipid 3	1.02356
77	89388	hypothetical protein TRIATDRAFT_89388 [Trichoderma atroviride IMI 206040]	2.40309
78	41299	fungal transcriptional regulatory protein	1.62949
79	94131	bahd acyltransferase dcr-like	1.20274
80	301430	hypothetical protein TRIATDRAFT_301430 [Trichoderma atroviride IMI 206040]	1.10324
81	260232	actin polymerization protein	1.71902
82	265387	cyclohexanone monooxygenase	2.61237
83	44373	carboxymethylenebutenolidase	4.13034
84	297658	hypothetical protein TRIATDRAFT_297658 [Trichoderma atroviride IMI 206040]	1.38308
85	254981	hypothetical protein TRIATDRAFT_254981 [Trichoderma atroviride IMI 206040]	1.38308
86	302686	zinc knuckle	1.42011
87	301272	protein	1.11717
88	42039	choline dehydrogenase-like flavoprotein	5.13109
89	224180	proline racemase	1.69968
90	314128	hypothetical protein TRIATDRAFT_314128 [Trichoderma atroviride IMI 206040]	1.22934
91	31436	ankyrin repeat protein	1.21518
92	285589	cryptochrome dash	1.94245
93	93713	pfs nacht and ankyrin-domain-containing protein	1.01515
94	33350	related to lipoxygenase 1	1.13866
95	300746	hypothetical protein TRIATDRAFT_300746 [Trichoderma atroviride IMI 206040]	1.06742
