# Supplementary material for: A Global Analysis of Photoreceptor-Mediated Transcriptional Changes Reveals the Intricate Relationship Between Central Metabolism and DNA Repair in the Filamentous Fungus Trichoderma atroviride
Source: Front Microbiol. 2021 Sep 8;12:724676. doi: 10.3389/fmicb.2021.724676 (PMC8456097; doi:10.3389/fmicb.2021.724676)
Supplement: Supplementary file 9 [file Data_Sheet_1.zip › Table 7.XLSX]

## Sheet: Hoja1
List Blr-1 dependent genes (Upregulated)					List of Blr-1 dependent genes (Downregulated)
Number	ID	Description	logFC		Number	ID	Description	logFC
1	206334	duf1295 domain-containing protein	14.416		1	85568	integral membrane	-1.34616
2	131348	hypothetical protein TRIATDRAFT_131348 [Trichoderma atroviride IMI 206040]	4.08253		2	301399	short-chain dehydrogenase reductase sdr (bld-2)	-1.68347
3	150699	Envoy (env-1)	5.85679		3	162247	calpain family cysteine protease	-1.12199
4	155669	cell division control protein	3.02212		4	140398	choline-sulfatase	-1.11145
5	301320	ferrochelatase	2.73162		5	31864	glycoside hydrolase family 31	-1.0818
6	153516	cyclopropane-fatty-acyl-phospholipid synthase	4.64092		6	87055	fungal transcriptional regulatory protein	-1.77188
7	300570	glucose repressible protein grg1 (blu-1)	7.76407		7	298910	terpenoid synthase	-1.04131
8	42455	oxidoreductase-like protein	4.2754		8	223009	alanine-glyoxylate aminotransferase AGT2	-2.43502
9	298329	fad binding domain-containing protein	5.33048		9	88456	cyclohexanone monooxygenase	-1.06101
10	297511	c6 zinc finger domain-containing protein	2.14241		10	153853	mfs monocarboxylate transporter	-2.21783
11	131177	glycoside hydrolase family 15 protein	3.67544		11	36860	fad monooxygenase	-1.30246
12	131340	frequency clock protein	2.25125		12	317495	lipase 3 precursor	-1.44333
13	160158	geranylgeranyl diphosphate synthase	2.55663		13	45374	major facilitator superfamily transporter	-1.27896
14	297389	hypothetical protein TRIATDRAFT_297389 [Trichoderma atroviride IMI 206040]	3.17291		14	184804	terpenoid synthase	-6.26005
15	26345	base excision dna repair protein	2.87733		15	314204	hypothetical protein TRIATDRAFT_314204 [Trichoderma atroviride IMI 206040]	-1.00099
16	201457	mfs toxin efflux pump	2.90817		16	179280	hypothetical protein TRIATDRAFT_179280, partial [Trichoderma atroviride IMI 206040]	-2.60758
17	301235	mitogen-activated protein kinase	1.42135		17	80087	hypothetical protein TRIATDRAFT_80087 [Trichoderma atroviride IMI 206040]	-2.18749
18	302581	hypothetical protein TRIATDRAFT_302581 [Trichoderma atroviride IMI 206040]	2.72632		18	48461	hypothetical protein TRIATDRAFT_48461 [Trichoderma atroviride IMI 206040]	-1.66105
19	319089	cp2 transcription factor	1.70092		19	149070	hypothetical protein TRIATDRAFT_149070 [Trichoderma atroviride IMI 206040]	-1.88092
20	302688	multidrug resistance protein fnx1	1.73047		20	309446	fungal specific transcription factor domain-containing protein	-1.75052
21	281337	flavin-containing amine	3.04527		21	33428	translocation protein sec62	-10.3229
22	138208	protein	3.16114		22	284272	mfs general substrate transporter	-1.30545
23	211121	hypothetical protein TRIATDRAFT_211121 [Trichoderma atroviride IMI 206040]	1.14499		23	87481	hypothetical protein TRIATDRAFT_87481 [Trichoderma atroviride IMI 206040]	-1.31173
24	302457	deoxyribodipyrimidine photo-lyase (phr-1)	1.32618		24	45973	polyketide synthase	-1.84824
25	38632	sis domain-containing protein	1.46752		25	303019	hypothetical protein TRIATDRAFT_303019 [Trichoderma atroviride IMI 206040]	-1.04422
26	35737	sarcosine oxidase	3.46148		26	241425	hypothetical protein TRIATDRAFT_241425 [Trichoderma atroviride IMI 206040]	-1.32735
27	302580	benzoate 4-monooxygenase cytochrome p450	1.5922		27	45548	aromatic amino acid aminotransferase	-1.45062
28	147790	4-nitrophenylphosphatase	1.24583		28	298439	hypothetical protein TRIATDRAFT_298439 [Trichoderma atroviride IMI 206040]	-1.20621
29	228383	fad binding domain protein	2.52363		29	256069	hypothetical protein TRIATDRAFT_256069 [Trichoderma atroviride IMI 206040]	-1.30028
30	165197	finger protein azf1	2.10323		30	29031	carboxylic acid transport protein	-1.5102
31	321166	hmg box protein	2.20826		31	289105	feruloyl esterase b	-1.47332
32	305868	ankyrin repeat protein	3.91529		32	81174	cytochrome c oxidase-assembly factor cox23	-1.63517
33	139793	phosphate metabolism protein	1.38601		33	43329	d-amino acid	-1.25115
34	297699	cfem domain containing protein	1.53304		34	289607	short-chain dehydrogenase	-1.26435
35	297050	exo-alpha-sialidase neuraminidase	1.82501		35	321783	hypothetical protein TRIATDRAFT_321783 [Trichoderma atroviride IMI 206040]	-1.04601
36	93152	hypothetical protein TRIATDRAFT_93152 [Trichoderma atroviride IMI 206040]	4.85806
37	86846	dna photolyase (cry-1)	1.84362
38	40945	hypothetical protein TRIATDRAFT_40945 [Trichoderma atroviride IMI 206040]	2.33627
39	265387	cyclohexanone monooxygenase	5.90136
40	239723	cytochrome p450 family	1.1937
41	132980	hypothetical protein TRIATDRAFT_132980 [Trichoderma atroviride IMI 206040]	1.53239
42	44933	fungal specific transcription factor	2.19901
43	299325	integral membrane protein	1.0113
44	151996	stress response protein	1.51221
45	218054	rna exonuclease 4	1.16405
46	41061	hypothetical protein TRIATDRAFT_41061 [Trichoderma atroviride IMI 206040]	1.88809
47	296936	hypothetical protein TRIATDRAFT_296936 [Trichoderma atroviride IMI 206040]	1.37747
48	299945	hypothetical protein TRIATDRAFT_299945 [Trichoderma atroviride IMI 206040]	1.88133
49	163153	zinc finger-like protein	2.44525
50	292296	candidapepsin-3 precursor	2.07836
51	302610	hypothetical protein TRIATDRAFT_302610 [Trichoderma atroviride IMI 206040]	1.00295
52	92394	mfs sugar	1.01308
53	187167	hypothetical protein TRIATDRAFT_187167 [Trichoderma atroviride IMI 206040]	2.02858
54	40119	aldo-keto reductase puatative	1.56102
55	34379	phospholipase d p1	1.41531
56	297127	hypothetical protein TRIATDRAFT_297127, partial [Trichoderma atroviride IMI 206040]	2.33998
57	129780	mfs quinate	1.17664
58	40111	autophagy protein	1.03032
59	259794	hypothetical protein TRIATDRAFT_302463 [Trichoderma atroviride IMI 206040]	1.18955
60	260301	plasma membrane proteolipid 3	1.05787
61	83501	fk506 suppressor	1.22125
62	286297	set domain-containing protein 5	1.01246
63	87968	c2h2 finger domain	1.28948
64	301430	hypothetical protein TRIATDRAFT_301430 [Trichoderma atroviride IMI 206040]	1.13576
65	15273	hypothetical protein TRIATDRAFT_15273, partial [Trichoderma atroviride IMI 206040]	2.13039
66	94244	glycine-rich cell wall structural protein 1	1.04419
67	94131	bahd acyltransferase dcr-like	1.02099
68	160157	hypothetical protein TRIATDRAFT_160157 [Trichoderma atroviride IMI 206040]	1.30761
69	236801	hypothetical protein TRIATDRAFT_236801	1.09573
70	297658	hypothetical protein TRIATDRAFT_297658 [Trichoderma atroviride IMI 206040]	1.84208
71	254981	hypothetical protein TRIATDRAFT_254981 [Trichoderma atroviride IMI 206040]	1.84209
72	285589	cryptochrome dash (cry-dash)	2.08218
73	129185	cytochrome p450	1.01044
74	302687	hypothetical protein TRIATDRAFT_260019 [Trichoderma atroviride IMI 206040]	2.44942
75	300746	hypothetical protein TRIATDRAFT_300746 [Trichoderma atroviride IMI 206040]	1.17368
76	265811	dna-binding protein	3.48473
77	283564	mip transporter	1.03199
78	51561	hypothetical protein TRIATDRAFT_51561 [Trichoderma atroviride IMI 206040]	1.22059
79	41299	fungal transcriptional regulatory protein	1.17491
80	246360	cnd01770-like protein	1.42524
81	251069	hypothetical protein TRIATDRAFT_251069 [Trichoderma atroviride IMI 206040]	1.67032
82	81367	glycosyltransferase family 32 protein	1.31145
83	302686	zinc knuckle	1.46438
84	302647	hypothetical protein TRIATDRAFT_302647 [Trichoderma atroviride IMI 206040]	1.22826
85	92285	hypothetical protein TRIATDRAFT_92285 [Trichoderma atroviride IMI 206040]	1.07424
86	54811	aspergillopepsin-2	1.53991
87	25029	hypothetical protein TRIATDRAFT_25029, partial [Trichoderma atroviride IMI 206040]	1.0826
88	294001	family protein	1.12636
89	53914	mfs general substrate transporter	1.73266
90	255118	hypothetical protein TRIATDRAFT_255118 [Trichoderma atroviride IMI 206040]	1.48403
91	270940	hypothetical protein TRIATDRAFT_270940 [Trichoderma atroviride IMI 206040]	2.27431
92	297987	hypothetical protein TRIATDRAFT_255312 [Trichoderma atroviride IMI 206040]	6.01228
93	284689	ammecr1 family protein	7.442
94	53322	hypothetical protein TRIATDRAFT_53322 [Trichoderma atroviride IMI 206040]	1.69748
