# Supplementary material for: A Global Analysis of Photoreceptor-Mediated Transcriptional Changes Reveals the Intricate Relationship Between Central Metabolism and DNA Repair in the Filamentous Fungus Trichoderma atroviride
Source: Front Microbiol. 2021 Sep 8;12:724676. doi: 10.3389/fmicb.2021.724676 (PMC8456097; doi:10.3389/fmicb.2021.724676)
Supplement: Supplementary file 9 [file Data_Sheet_1.zip › Table 8.XLSX]

## Sheet: Hoja1
Comparison of gene expression between the WT strain and the Δenv-1 mutant						Comparison of gene expression between the WT strain and the Δenv-1mutant
Number	ID	Description	WT light vs WT dark (logFC)	∆env-1 light vs ∆env-1 dark (logFC)		Number	ID	Description	WT light vs WT dark (logFC)	∆env-1 light vs ∆env-1 dark (logFC)
1	26345	base excision dna repair protein	2.87733	3.12968		1	33428	translocation protein sec62	-10.3229	-8.65866
2	34379	phospholipase d p1	1.41531	1.15806		2	36860	fad monooxygenase	-1.30246	-1.16061
3	35737	sarcosine oxidase	3.46148	3.47799		3	87055	fungal transcriptional regulatory protein	-1.77188	-1.0441
4	38632	sis domain-containing protein	1.46752	1.3262		4	153853	mfs monocarboxylate transporter	-2.21783	-2.00492
5	40119	aldo-keto reductase puatative	1.56102	1.80959		5	162247	calpain family cysteine protease	-1.12199	-1.27343
6	40945	hypothetical protein TRIATDRAFT_40945 [Trichoderma atroviride IMI 206040]	2.33627	2.62758		6	179280	hypothetical protein TRIATDRAFT_179280, partial [Trichoderma atroviride IMI 206040]	-2.60758	-2.39964
7	41061	hypothetical protein TRIATDRAFT_41061 [Trichoderma atroviride IMI 206040]	1.88809	1.77321		7	223009	Alanine-glyoxylate aminotransferase AGT2	-2.43502	-1.59802
8	41299	fungal transcriptional regulatory protein	1.17491	1.62949		8	289105	feruloyl esterase b	-1.47332	-1.43291
9	42455	oxidoreductase-like protein	4.2754	4.24663		9	301399	short-chain dehydrogenase reductase sdr	-1.68347	-1.30102
10	44933	fungal specific transcription factor	2.19901	2.52913		10	317495	lipase 3 precursor	-1.44333	-1.02279
11	83501	fk506 suppressor	1.22125	1.393
12	86846	dna photolyase (cry-1)	1.84362	1.68005
13	92394	mfs sugar	1.01308	1.23967
14	93152	hypothetical protein TRIATDRAFT_93152 [Trichoderma atroviride IMI 206040]	4.85806	3.16278
15	94131	bahd acyltransferase dcr-like	1.02099	1.20274
16	94244	glycine-rich cell wall structural protein 1	1.04419	1.23859
17	131177	glycoside hydrolase family 15 protein	3.67544	3.9269
18	131340	frequency clock protein	2.25125	2.29009
19	131348	hypothetical protein TRIATDRAFT_131348 [Trichoderma atroviride IMI 206040]	4.08253	4.16439
20	132980	hypothetical protein TRIATDRAFT_132980 [Trichoderma atroviride IMI 206040]	1.53239	1.96838
21	138208	protein	3.16114	2.81979
22	139793	phosphate metabolism protein	1.38601	1.50433
23	147790	4-nitrophenylphosphatase	1.24583	1.50671
24	150699	Envoy (env-1)	5.85679	3.00625
25	151996	stress response protein	1.51221	1.76892
26	153516	cyclopropane-fatty-acyl-phospholipid synthase	4.64092	4.98987
27	155669	cell division control protein	3.02212	2.87942
28	160157	hypothetical protein TRIATDRAFT_160157 [Trichoderma atroviride IMI 206040]	1.30761	1.74927
29	160158	geranylgeranyl diphosphate synthase	2.55663	2.32168
30	163153	zinc finger-like protein	2.44525	2.22941
31	165197	finger protein azf1	2.10323	1.71294
32	187167	hypothetical protein TRIATDRAFT_187167 [Trichoderma atroviride IMI 206040]	2.02858	2.66338
33	201457	mfs toxin efflux pump	2.90817	3.04592
34	206334	duf1295 domain-containing protein	14.416	14.8779
35	211121	hypothetical protein TRIATDRAFT_211121 [Trichoderma atroviride IMI 206040]	1.14499	1.20415
36	218054	rna exonuclease 4	1.16405	1.44082
37	228383	fad binding domain protein	2.52363	2.62215
38	236801	hypothetical protein TRIATDRAFT_236801	1.09573	1.63731
39	239723	cytochrome p450 family	1.1937	1.20908
40	254981	hypothetical protein TRIATDRAFT_254981 [Trichoderma atroviride IMI 206040]	1.84209	1.38308
41	259794	hypothetical protein TRIATDRAFT_302463 [Trichoderma atroviride IMI 206040]	1.18955	1.23713
42	260301	plasma membrane proteolipid 3	1.05787	1.02356
43	265387	cyclohexanone monooxygenase	5.90136	2.61237
44	281337	flavin-containing amine	3.04527	3.18933
45	283564	mip transporter	1.03199	1.3951
46	285589	cryptochrome dash (cry-dash)	2.08218	1.94245
47	292296	candidapepsin-3 precursor	2.07836	2.62708
48	296936	hypothetical protein TRIATDRAFT_296936 [Trichoderma atroviride IMI 206040]	1.37747	1.55251
49	297050	exo-alpha-sialidase neuraminidase	1.82501	1.86082
50	297127	hypothetical protein TRIATDRAFT_297127, partial [Trichoderma atroviride IMI 206040]	2.33998	2.17864
51	297389	hypothetical protein TRIATDRAFT_297389 [Trichoderma atroviride IMI 206040]	3.17291	3.62375
52	297511	c6 zinc finger domain-containing protein	2.14241	2.42416
53	297658	hypothetical protein TRIATDRAFT_297658 [Trichoderma atroviride IMI 206040]	1.84208	1.38308
54	297699	cfem domain containing protein	1.53304	1.78719
55	298329	fad binding domain-containing protein	5.33048	4.98943
56	299325	integral membrane protein	1.0113	1.2714
57	299945	hypothetical protein TRIATDRAFT_299945 [Trichoderma atroviride IMI 206040]	1.88133	1.66878
58	300570	glucose repressible protein grg1 (blu-1)	7.76407	7.63051
59	300746	hypothetical protein TRIATDRAFT_300746 [Trichoderma atroviride IMI 206040]	1.17368	1.06742
60	301235	mitogen-activated protein kinase	1.42135	1.55855
61	301320	ferrochelatase	2.73162	2.96201
62	301430	hypothetical protein TRIATDRAFT_301430 [Trichoderma atroviride IMI 206040]	1.13576	1.10324
63	302457	deoxyribodipyrimidine photo-lyase (phr-1)	1.32618	1.57348
64	302580	benzoate 4-monooxygenase cytochrome p450	1.5922	1.90747
65	302581	hypothetical protein TRIATDRAFT_302581 [Trichoderma atroviride IMI 206040]	2.72632	2.87052
66	302686	zinc knuckle	1.46438	1.42011
67	302688	multidrug resistance protein fnx1	1.73047	1.90833
68	305868	ankyrin repeat protein	3.91529	5.01879
69	319089	cp2 transcription factor	1.70092	1.54715
70	321166	hmg box protein	2.20826	2.4172
