# Supplementary material for: A Global Analysis of Photoreceptor-Mediated Transcriptional Changes Reveals the Intricate Relationship Between Central Metabolism and DNA Repair in the Filamentous Fungus Trichoderma atroviride
Source: Front Microbiol. 2021 Sep 8;12:724676. doi: 10.3389/fmicb.2021.724676 (PMC8456097; doi:10.3389/fmicb.2021.724676)
Supplement: Supplementary file 9 [file Data_Sheet_1.zip › Table 9.XLSX]

## Sheet: Hoja1
List Cry-1 dependent genes (upregulated)					List Cry-1 dependent genes (downregulated)
Number	ID	Description	logFC		Number	ID	Description	logFC
1	34379	phospholipase d p1	1.41531		1	29031	carboxylic acid transport protein	-1.5102
2	40111	autophagy protein	1.03032		2	31864	glycoside hydrolase family 31	-1.0818
3	51561	hypothetical protein TRIATDRAFT_51561 [Trichoderma atroviride IMI 206040]	1.22059		3	43329	d-amino acid	-1.25115
4	53322	hypothetical protein TRIATDRAFT_53322 [Trichoderma atroviride IMI 206040]	1.69748		4	45548	aromatic amino acid aminotransferase	-1.45062
5	53914	mfs general substrate transporter	1.73266		5	45973	polyketide synthase	-1.84824
6	54811	aspergillopepsin-2	1.53991		6	48461	hypothetical protein TRIATDRAFT_48461 [Trichoderma atroviride IMI 206040]	-1.66105
7	81367	glycosyltransferase family 32 protein	1.31145		7	81139	alcohol oxidase	-1.3965
8	83501	fk506 suppressor	1.22125		8	81174	cytochrome c oxidase-assembly factor cox23	-1.63517
9	87968	c2h2 finger domain	1.28948		9	87481	hypothetical protein TRIATDRAFT_87481 [Trichoderma atroviride IMI 206040]	-1.31173
10	92285	hypothetical protein TRIATDRAFT_92285 [Trichoderma atroviride IMI 206040]	1.07424		10	88456	cyclohexanone monooxygenase	-1.06101
11	92394	mfs sugar	1.01308		11	140398	choline-sulfatase	-1.11145
12	129185	cytochrome p450	1.01044		12	149070	hypothetical protein TRIATDRAFT_149070 [Trichoderma atroviride IMI 206040]	-1.88092
13	251069	hypothetical protein TRIATDRAFT_251069 [Trichoderma atroviride IMI 206040]	1.67032		13	241425	hypothetical protein TRIATDRAFT_241425 [Trichoderma atroviride IMI 206040]	-1.32735
14	255118	hypothetical protein TRIATDRAFT_255118 [Trichoderma atroviride IMI 206040]	1.48403		14	256069	hypothetical protein TRIATDRAFT_256069 [Trichoderma atroviride IMI 206040]	-1.30028
15	260301	plasma membrane proteolipid 3	1.05787		15	284272	mfs general substrate transporter	-1.30545
16	270940	hypothetical protein TRIATDRAFT_270940 [Trichoderma atroviride IMI 206040]	2.27431		16	289105	feruloyl esterase b	-1.47332
17	286297	set domain-containing protein 5	1.01246		17	289607	short-chain dehydrogenase	-1.26435
18	294001	family protein	1.12636		18	298910	terpenoid synthase	-1.04131
19	297987	hypothetical protein TRIATDRAFT_255312 [Trichoderma atroviride IMI 206040]	6.01228		19	301901	stf2-like protein	-1.19677
20	300746	hypothetical protein TRIATDRAFT_300746 [Trichoderma atroviride IMI 206040]	1.17368		20	321783	hypothetical protein TRIATDRAFT_321783 [Trichoderma atroviride IMI 206040]	-1.04601
21	302610	hypothetical protein TRIATDRAFT_302610 [Trichoderma atroviride IMI 206040]	1.00295
22	302647	hypothetical protein TRIATDRAFT_302647 [Trichoderma atroviride IMI 206040]	1.22826
23	302686	zinc knuckle	1.46438
24	302687	hypothetical protein TRIATDRAFT_260019 [Trichoderma atroviride IMI 206040]	2.44942
25	129780	mfs quinate	1.17664
26	283564	mip transporter	1.03199
